# Supplementary material for: Mitochondrial DNA heteroplasmy in ovine fetuses and sheep cloned by somatic cell nuclear transfer
Source: BMC Dev Biol. 2007 Dec 21;7:141. doi: 10.1186/1471-213X-7-141 (PMC2323970; doi:10.1186/1471-213X-7-141)
Supplement: Additional file 1 — Non-discriminative (ND) and discriminative (D) primer/TaqMan probe sets for detection of mtDNA heteroplasmy by ARMS-qPCR and REMS-qPCR. [file 1471-213X-7-141-S1.xls]

## Sheet: Tabelle1
Additional file 1 - Non-discriminative (ND) and discriminative (D) primer/ TaqMan probe sets for detection of mtDNA heteroplasmy by ARMS-qPCR and REMS-qPCR
Sample	Assay ID	Forward primer	Probe	Reverse primer
all samples	ND1	16,310-16,329	16,334-16,352	16,385-16,365
ND assay for assay D6	ND2	16,092-16,110	16,112-16,134	16,170-16,151
ND assay for assay D7	ND3	15,965-15,983	16,004-16,0233	16,058-16,039
ND assay for assay D12	ND4	16,289-16,309	16,334-16,352	16,387-16,366
all donor A-derived clones	D1	15,550-15,570	15,582-15,602	15,650-15,6331a
clones CA1, CA2 and CA3	D2	16,341-16,3561a	16,405-16,4252	16,452-16,432
clone CA5	D3	16,310-16,329	16,334-16,352	16,410-16,3921a
clones CB1, CB2 and CB3	D4	16,265-16,2481a	16,334-16,352	16,385-16,365
clone CB3	D5	16,310-16,329	16,334-16,352	16,474-16,4531a
clone CC1	D64	16,092-16,110	16,112-16,134	16,170-16,1501a
clone CC1	D74	15,966-15,9851a	16,004-16,0233	16,058-16,039
clone CC2	D8	15,963-15,9781a	16,071-16,091	16,116-16,099
mtDNA leakage from FM1, FM2, or FM4 to the clone carried	D9	16,310-16,329	16,334-16,352	16,410-16,3921a
mtDNA leakage from FM1, FM2, or FM4 to the clone carried	D10	15,550-15,570	15,582-15,602	15,639-15,6181a
FM3-mtDNA leakage to CA3	D11	16,198-16,2161a	16,334-16,352	16,385-16,365
donor B-derived clones	D125	16,261-16,2841b	16,334-16,352	16,387-16,366
5’ to 3’ sequences are numbered according to GenBank:AF010406.
FM1, FM2, FM3, and FM4: foster mothers to clones CA1, CA2, CA3 and CA6, respectively.
Detection limit for ARMS-qPCR: 0.1% donor mtDNA (0.2% for clone CC1-specific ARMS-qPCR).
1ARMS primer with a strong mismatch at penultimate1a or antepenultimate1b position in combination with the Taq DNA polymerase BioTaq® (Dialat Ltd., Moscow, Russia) or the chemically modified „hot-start“ Taq DNA polymerase HOT FIREPol (Solis BioDyne, Tartu, Estonia), respectively. This arbitrarily introduced mismatch for both SNP alleles is selected under the considerations that elongation termina…
2TaqMan Minor Groove Binder probe labeled with FAM™ and a nonfluorescent quencher plus a Minor Groove Binder at the 5'- and 3’-ends, respectively.
3TaqMan probe incorporating Locked Nucleic Acid (LNA) monomers: atgaAgTcAaAtcCatTct (lowercase: DNA monomers, uppercase: LNA monomers).
4A synthetic DNA was used as homogenous mismatching target to control for assay discrimination.
5ARMS-qPCR used in the REMS-qPCR protocol for quantitation of heteroplasmy in the donor B- derived clones.
