# Supplementary material for: Mitochondrial DNA heteroplasmy in ovine fetuses and sheep cloned by somatic cell nuclear transfer
Source: BMC Dev Biol. 2007 Dec 21;7:141. doi: 10.1186/1471-213X-7-141 (PMC2323970; doi:10.1186/1471-213X-7-141)
Supplement: Additional file 2 — Genetic variation in putative elements of the control region detected in mtDNA genotypes involved in this study. [file 1471-213X-7-141-S2.xls]

## Sheet: Tabelle1
Additional file 2 – Genetic variation in putative elements of the control region detected in mtDNA genotypes involved in this study
Putative control region element	Localization	Polymorphic sample
CSB11	16,413-16,440	no
CSB2+31	16,473-16,484	no
OH1	16.394	no
HSP1	16.585	no
LSP1	16.486	no
TAS-A1	16,003-16,017	CC1: T16,003C
ovine homologue for strand termination repeat 11	15,705-15,709	haplotypes A/B
ovine homologue for strand termination repeat 21	15,780-15,784	haplotypes A/B
ovine homologue for strand termination repeat 31	15,855-15,859	haplotypes A/B
ovine homologue for strand termination repeat 41	15,930-15,934	haplotypes A/B
pair 1 of octamer sequence with its reverse complement1	15,659-15,666/ 15,690-15,697	no
pair 2 of octamer sequence with its reverse complement1	15,734-15,741/ 15,765-15,772	no
pair 3 of octamer sequence with its reverse complement1	15,809-15,816/ 15,840-15,847	no
pair 4 of octamer sequence with its reverse complement1	15,884-15,891/ 15,915-15,922	no
putative Mt32	16,167-16,174	no
putative Mt42	16,493-16,501	no
putative Mt5 repeat 12, 3	15,706-15,722	DB: C15,721T
putative Mt5 repeat 22, 3	15,781-15,797	no
putative Mt5 repeat 32, 3	15,856-15,872	no
putative Mt5 repeat 42, 3	15,931-15,947	no
putative Mt6 repeat 12	15,679-15,696	CA5: T15,679C
putative Mt6 repeat 22	15,754-15,771	no
putative Mt6 repeat 32	15,829-15,846	FM3: T15,829C
putative Mt6 repeat 42	15,904-15,921	no
putative BOX B2	16,281-16,300	DB: G16,284A
putative BOX C2	16,213-16,239	CB3, FM3: C16,217T
putative BOX D2	16,166-16,190	no
putative BOX E2	16,108-16,146	CB1: A16,130G
putative BOX F2	16,067-16,094	no
putative BOX 9-362	16,248-16,274	CA5: T16,264C
putative mtTFA binding site for LSP2	16,493-16,523	no
putative mtTFA binding site for HSP2	16,551-16,572	no
Numbering according to reference AF010406.
1Hiendleder S, Lewalski H, Wassmuth R, Janke A: The complete mitochondrial DNA sequence of the domestic sheep (Ovis aries) and comparison with the other major ovine haplotype. J Mol Evol 1998, 47:441-8.
2Steinborn R, Müller M, Brem G: Genetic variation in functionally important domains of the bovine mtDNA control region. Biochim Biophys Acta 1998, 1397:295-304.
3contains ovine homologue for strand termination
