# Supplementary material for: Mitochondrial DNA heteroplasmy in ovine fetuses and sheep cloned by somatic cell nuclear transfer
Source: BMC Dev Biol. 2007 Dec 21;7:141. doi: 10.1186/1471-213X-7-141 (PMC2323970; doi:10.1186/1471-213X-7-141)
Supplement: Additional file 4 — GenBank accession numbers for partial or complete mtDNA sequences of somatic donor cells, their clonal offspring and foster mothers. [file 1471-213X-7-141-S4.xls]

## Sheet: Tabelle1
Additional file 4 – GenBank accession numbers for partial or complete mtDNA sequences of somatic donor cells, their clonal offspring and foster mothers
Sample	Breed	GenBank accessions
donor A	FD	EF490451
donor B	BLW	DQ320069, EF490482, EF490457, EF092409, EF490472
donor C	BLW	DQ320068, EF490486, EF092411, EF490466, EF092413
clone CA11	SB (PD)	EF490452
clone CA22	SB (PD)	EF490452
clone CA33	SB (SB)	EF490452
clone CA4	PD (PD)	EF490453
clone CA5	PD (PD)	EF490454
clone CA64	SB (PD)	EF490455
clone CA7	PD (FD)	EF490456
clone CB1	SB (SB)	DQ320075, EF490483, EF092405, EF490464, EF490473
clone CB2	SB (SB)	DQ320074, EF490484, EF092408, EF092410, EF490474
clone CB3	SB (SB)	DQ320073, EF490485, EF490458, EF490465, EF490475
clone CC1	SB (SB)	DQ320072, EF490487, EF490459, EF490467, EF490476
clone CC2	PD (PD)	DQ320071, EF490488, EF490460, EF490468, EF490477
foster mother FM11	PD	DQ320067, EF490489, EF490461, EF092412, EF490478
foster mother FM22	PD	EF490493, EF490490, EF490462, EF490469, EF490479
foster mother FM33	SB	DQ320066, EF490491, EF092406, EF490470, EF490480
foster mother FM44	PD	DQ320065, EF490492, EF490463, EF490471, EF490481
Breed information for clones: breed of recipient oocyte (breed of foster recipient).
FD, Finn Dorset; SB, Scottish Blackface; PD, Poll Dorset; BLW, Black Welsh Mountain.
1,2,3,4pairs of foster mother and clone
